# Supplementary material for: Intermittent Hypoxia and Hypercapnia, a Hallmark of Obstructive Sleep Apnea, Alters the Gut Microbiome and Metabolome
Source: mSystems. 2018 Jun 5;3(3):e00020-18. doi: 10.1128/mSystems.00020-18 (PMC5989129; doi:10.1128/mSystems.00020-18)
Supplement: TABLE S3 [file sys003182235st3.xls]

## Sheet: differential_metabolites
Table S3. List of significantly differential molecular features (uniquely identified as, m/z_retentionTime)
#featureID	obs_mz	obs_rt	level2_gnps	level_1_identification	pvalue	test_statistic
101.05975348049212_0.3589120772946859	101.06	21.5347	Spectral Match to 5-Aminovaleric acid from NIST14	none	0.0001	-31.9379
104.1070008277893_0.3359217147435899	104.107	20.1553	none	none	0.0001	-33.6964
116.10703063008252_0.35081827697262474	116.107	21.0491	none	none	0.0001	-67.2609
124.03947753172655_0.40197972756410266	124.039	24.1188	Spectral Match to 4-Pyridinecarboxylic acid from NIST14	none	0.00059994	-25.7174
127.11193970786358_2.2183315673289177	127.112	133.1	none	none	0.00029997	-28.5749
134.06027331837447_2.193103445512821	134.06	131.586	INDOXYL SULFATE	none	0.00169983	-24.5744
142.0352257493744_0.37642669902912623	142.035	22.5856	none	none	0.00169983	-25.1899
142.04782038928172_0.3143887540453073	142.048	18.8633	none	none	0.00179982	25.7174
157.12218809150744_3.1641480769230776	157.122	189.849	Spectral Match to 4-Hydroxynonenal from NIST14	none	0.0001	-43.2909
162.07597780081917_0.3738025641025642	162.076	22.4282	none	none	0.0001	-38.5541
173.0422843168077_0.3373528044871795	173.042	20.2412	none	none	0.00079992	26.4867
173.11673643304124_1.6408768656716413	173.117	98.4526	Gly-Leu-Arg	none	0.00019998	-28.7947
175.11943177752002_0.34367347756410255	175.119	20.6204	Spectral Match to L-Arginine from NIST14	none	0.0001	50.2039
188.1760033257442_0.35512463768115937	188.176	21.3075	none	none	0.0001	-55.9738
189.12362367871648_0.44619102564102586	189.124	26.7715	Spectral Match to Gly-Leu from NIST14	none	0.00059994	-27.1901
190.05013000866265_2.7417234477124186	190.05	164.503	none	none	0.00069993	-24.8821
190.05027355330495_1.4352737274220033	190.05	86.1164	none	none	0.00049995	-27.4758
193.05010071237592_2.467558928571428	193.05	148.054	Spectral Match to 6-Hydroxy-7-methoxycoumarin from NIST14	none	0.0001	34.5866
193.12257509066396_2.1418344618055545	193.123	128.51	none	none	0.0001	37.3122
197.15359734997466_4.123346703296701	197.154	247.401	none	none	0.0001	-45.1153
199.16849488131095_4.412634699453553	199.168	264.758	none	none	0.0001	-41.1478
201.03852392094086_0.33375996275605224	201.039	20.0256	none	none	0.0001	-84.5597
210.63434515962103_1.6921389694041864	210.634	101.528	none	none	0.00029997	-28.6628
211.13237077696647_2.3806129629629615	211.132	142.837	Spectral Match to Jasmonic acid from NIST14	none	0.0001	-53.0614
211.16927878692331_3.118808167770418	211.169	187.128	none	none	0.0001	-53.3471
213.18501647611558_5.461962640901772	213.185	327.718	4-(3-hydroxybutyl)-3,5,5-trimethylcyclohex-3-en-1-ol	none	0.0001	-36.6418
215.65508735156936_1.7339828455284554	215.655	104.039	none	none	0.00189981	-24.8821
217.0682568713685_0.3526659455128203	217.068	21.16	none	none	0.0001	29.8278
217.15476846694946_0.5399277243589738	217.155	32.3957	Spectral Match to Val-Val from NIST14	none	0.0009999	-25.014
219.02646554715463_0.3274616987179487	219.026	19.6477	none	none	0.0001	-40.4884
219.13398735052348_0.6073681089743592	219.134	36.4421	Spectral Match to Ser-Leu from NIST14	none	0.00019998	-27.8935
226.14386767589158_2.3531765070921993	226.144	141.191	none	none	0.0001	-47.2365
227.16398366492297_4.20509921875	227.164	252.306	none	none	0.0001	-38.62
230.18597802873788_0.3993606666666668	230.186	23.9616	none	none	0.0001	-66.6454
231.17033846826163_0.9584503205128206	231.17	57.507	Spectral Match to Val-Ile from NIST14	none	0.00069993	-26.0471
234.13333925142635_1.6300573717948705	234.133	97.8034	none	none	0.0001	-41.5435
235.0403034248726_0.3430181481481481	235.04	20.5811	none	none	0.00129987	-22.3983
237.22108735953935_5.213346359223301	237.221	312.801	Spectral Match to cis-9-Hexadecenoic acid from NIST14	none	0.0001	-36.9605
238.1440088822056_2.6964621212121216	238.144	161.788	none	none	0.00219978	-20.1673
244.15410585586176_1.5791644278606964	244.154	94.7499	none	none	0.0001	-57.8861
244.6372315666831_4.367860789049919	244.637	262.072	none	none	0.0001	31.894
245.11654524971667_3.9405489700374545	245.117	236.433	none	none	0.00079992	-25.8932
245.1610463541525_1.8190971296296294	245.161	109.146	none	none	0.0001	-42.8733
245.81355820027682_2.092751666666666	245.814	125.565	none	none	0.0001	-25.6295
247.24155508773188_5.461530756843801	247.242	327.692	none	none	0.0001	-38.7519
248.14822446588389_4.7297582532051266	248.148	283.785	none	none	0.0001	56.0507
248.15132078353793_2.2194515653775317	248.151	133.167	none	none	0.0001	29.3222
253.64264731251157_3.8502951923076933	253.643	231.018	none	none	0.00039996	-29.2343
255.23146533636984_5.2126189210950065	255.231	312.757	11Z-hexadecenoic acid	none	0.0001	-38.3343
260.0525757044779_0.33578309294871783	260.053	20.147	none	none	0.0001	-42.9063
261.1424526655383_0.6989705929487179	261.142	41.9382	Spectral Match to Leu-Glu from NIST14	none	0.0001	-33.7184
261.143688724684_1.125147195512821	261.144	67.5088	Spectral Match to Leu-Glu from NIST14	none	0.00059994	-27.1242
261.1439276420843_1.1813111378205128	261.144	70.8787	Spectral Match to Leu-Glu from NIST14	none	0.00019998	-33.9162
263.23643499255036_5.329428260869566	263.236	319.766	Spectral Match to Conjugated linoleic Acid (10E,12Z) from NIST14	none	0.0001	-33.9162
265.1492640375043_4.804064342948717	265.149	288.244	none	none	0.00039996	-28.9925
265.1544958106758_1.5494876006441225	265.154	92.9693	Spectral Match to Val-Phe from NIST14	none	0.00029997	-28.443
265.2520276972831_5.462191384863125	265.252	327.731	Spectral Match to 9-Octadecenamide, (Z)- from NIST14	none	0.0001	-38.1145
269.2470194263916_5.550577536231884	269.247	333.035	cis-7-Hexadecenoic acid methyl ester	none	0.00019998	-30.3773
269.24707850035946_5.347728663446055	269.247	320.864	cis-7-Hexadecenoic acid methyl ester	none	0.0001	-40.2246
271.2264441921956_5.287815619967794	271.226	317.269	none	none	0.0001	-34.6855
272.12756686274923_3.9439146317829454	272.128	236.635	none	none	0.00059994	26.3878
273.075371527356_3.6599315008725997	273.075	219.596	Massbank:FIO00206 Naringenin	none	0.00119988	25.7174
273.14821339365994_3.6763591346153857	273.148	220.582	none	none	0.0001	-71.9867
274.0676601683945_0.3426534789644014	274.068	20.5592	none	none	0.00019998	-31.3225
277.21567297193815_5.206398067632854	277.216	312.384	9,12-Octadecadiynoic Acid	none	0.00089991	25.4097
281.2467366370923_5.327227214170693	281.247	319.634	MoNA:790553 Linoleic acid	none	0.0001	-33.6964
283.2623651476874_5.462460305958134	283.262	327.748	Spectral Match to Elaidic acid from NIST14	none	0.0001	-37.0594
284.65578831884295_4.3318453301127215	284.656	259.911	none	none	0.0001	-44.0932
285.1479281026352_3.2348193910256406	285.148	194.089	Spectral Match to Enterodiol from NIST14	Enterodiol	0.00019998	30.5751
288.6601994568708_0.7201422619047618	288.66	43.2085	none	none	0.00069993	-28.2891
289.06997983951277_3.2782355392156854	289.07	196.694	Spectral Match to Dihydrokaempferol from NIST14	none	0.00159984	20.3761
289.1817376903933_4.755469150641026	289.182	285.328	none	none	0.0001	39.1256
290.19528981911037_3.0722346955128192	290.195	184.334	none	none	0.0001	38.2024
295.19055988059586_4.466612603648426	295.191	267.997	none	none	0.0001	-31.806
295.22568925232565_4.939551690821257	295.226	296.373	9-Oxo-10E,12Z-octadecadienoic acid	none	0.00029997	27.4539
296.0652399752342_0.32605761217948714	296.065	19.5635	none	none	0.00189981	-24.6623
297.1684575500916_3.328340785256409	297.168	199.7	none	none	0.0001	44.9725
297.2409714500548_4.935211513687602	297.241	296.113	9(10)-EpOME	none	0.00019998	30.1355
297.27775970541137_5.736684138486313	297.278	344.201	Phytomonic acid	none	0.00039996	-28.5529
298.1826864045192_2.37731181972789	298.183	142.639	none	none	0.0001	30.663
298.3455738864051_5.216135578583765	298.346	312.968	none	none	0.0001	-49.6763
299.12717053502917_3.77541909385113	299.127	226.525	Spectral Match to Enterolactone from NIST14	Enterolactone	0.0001	60.7766
299.2567387224088_4.7466207912457925	299.257	284.797	none	none	0.0001	43.8514
299.25707305163934_5.345663446054753	299.257	320.74	none	none	0.00149985	-25.2558
299.2572375858599_4.570509587813623	299.257	274.231	none	none	0.00119988	-24.9261
304.29866114712246_5.259707899305559	304.299	315.582	Spectral Match to Benzyldodecyldimethylammonium from NIST14	none	0.0001	-53.1932
304.29882442848947_5.090269162640903	304.299	305.416	Spectral Match to Benzyldodecyldimethylammonium from NIST14	none	0.0001	-61.3041
306.1885508740182_2.833803601340035	306.189	170.028	none	none	0.0001	33.6634
306.2418129789543_3.342614133986929	306.242	200.557	none	none	0.0001	-76.7345
306.66983100385283_1.6772717391304355	306.67	100.636	none	none	0.00169983	-24.992
307.1986679758349_3.5833498127340806	307.199	215.001	none	none	0.0001	37.0155
307.6961084020539_1.971202761904761	307.696	118.272	none	none	0.00039996	-27.0692
308.19476414892415_1.643160696517412	308.195	98.5896	none	none	0.0001	-34.103
309.1319729076935_3.961415099715098	309.132	237.685	none	none	0.0001	-42.2688
311.6807727988311_2.1960591358024675	311.681	131.764	none	none	0.00019998	-27.0362
311.68173401128035_2.0433359404096834	311.682	122.6	none	none	0.0001	-44.7746
311.68179003127835_2.0969944134078213	311.682	125.82	none	none	0.0001	-50.4347
313.23684313424343_4.264594150641026	313.237	255.876	none	none	0.00209979	24.4205
315.1219166358201_3.339232484076433	315.122	200.354	none	none	0.0001	-70.8657
315.25213434751066_4.021573913043476	315.252	241.294	9,10-Dihydroxy-12Z-octadecenoic acid	none	0.00039996	25.3657
315.2527297388329_4.741946954314719	315.253	284.517	9,10-Dihydroxy-12Z-octadecenoic acid	none	0.0001	-39.2135
317.18111642054635_2.0696619731800756	317.181	124.18	none	none	0.00019998	-29.8498
317.21043743734583_3.666571474358972	317.21	219.994	13S-Hydroxy-9Z,11E,15Z-octadecatrienoic acid	none	0.00069993	25.6075
317.26865831159347_4.568565457685667	317.269	274.114	none	none	0.00189981	-24.2886
317.26917020458035_4.74950074074074	317.269	284.97	none	none	0.0001	50.7094
318.27845018914866_3.9835447747747748	318.278	239.013	none	none	0.0001	-65.4585
318.2997576989767_5.463332769726248	318.3	327.8	Spectral Match to Phytosphingosine from NIST14	none	0.0001	-36.378
318.2998304384456_4.8823516323024085	318.3	292.941	Spectral Match to Phytosphingosine from NIST14	none	0.00029997	29.8498
319.1637922480842_3.132120112179486	319.164	187.927	none	none	0.00029997	-28.5089
319.1897583054123_4.372107246376812	319.19	262.326	none	none	0.00039996	-26.8604
320.2940199984759_3.868868750000002	320.294	232.132	none	none	0.0001	-81.2626
324.2894455792187_5.464114090177134	324.289	327.847	Spectral Match to Linoleoyl ethanolamide from NIST14	none	0.0001	-37.543
326.3774870351893_5.359782608695652	326.377	321.587	none	none	0.0001	-50.5116
330.263657401241_4.954638405797101	330.264	297.278	none	none	0.0009999	25.4976
332.27893917425746_4.733702304964539	332.279	284.022	none	none	0.00029997	-25.2008
332.33047177981103_5.283775845410626	332.33	317.027	Spectral Match to Benzyltetradecyldimethylammonium from NIST14	none	0.0001	-58.3367
337.19872748067843_1.9030895032051285	337.199	114.185	none	none	0.00129987	-26.3548
337.23610403310823_4.731581330128203	337.236	283.895	none	none	0.00159984	-24.2886
339.18936988010154_2.9221591750841736	339.189	175.33	none	none	0.0001	27.3769
339.2681037729704_4.738620238095239	339.268	284.317	none	Chenodeoxycholic acid	0.0001	61.7767
339.268128220786_5.009364251207728	339.268	300.562	none	Deoxycholic acid	0.0001	41.8072
340.35680323309924_4.956487761674716	340.357	297.389	none	none	0.0001	-74.0309
341.28327251080486_5.417118203883496	341.283	325.027	none	Lithocholic acid	0.0001	37.0155
341.67995625447315_1.7252560162601633	341.68	103.515	none	none	0.00129987	-24.9041
342.37274691832374_4.878800644122385	342.373	292.728	none	none	0.0001	-75.3717
345.21573187823475_4.4735561312607945	345.216	268.413	none	none	0.0001	52.27
347.2222820066967_2.9392424019607826	347.222	176.355	none	none	0.00079992	-25.3437
347.24295602134197_3.7459518987341776	347.243	224.757	none	none	0.00059994	23.2995
348.32595452695415_4.4122314903846185	348.326	264.734	none	none	0.0001	-79.7239
349.2010173957448_3.142582612179488	349.201	188.555	none	none	0.0001	31.828
349.2355938600499_5.344058245614035	349.236	320.643	none	none	0.00119988	26.5087
352.5465753987142_2.5884443089430897	352.547	155.307	none	none	0.0001	-27.1022
353.2474741267825_3.6698769230769246	353.247	220.193	none	none	0.0001	-56.1167
353.2475266550136_3.8314262626262607	353.248	229.886	none	none	0.00159984	24.5964
353.24753609015636_3.6015804835924	353.248	216.095	none	none	0.00029997	-27.9374
353.2476613964407_3.452782552083336	353.248	207.167	none	none	0.0001	-49.995
355.26286996580086_5.042632045088569	355.263	302.558	Spectral Match to Cholic acid from NIST14	none	0.00029997	-28.0254
355.2629006371635_4.131933012820513	355.263	247.916	Spectral Match to Cholic acid from NIST14	Cholic acid	0.00079992	26.3768
355.2629055490768_3.7938971153846124	355.263	227.634	Spectral Match to Cholic acid from NIST14	a-Muricholic acid	0.0001	-56.2486
355.2629143700245_4.354349038461536	355.263	261.261	Spectral Match to Cholic acid from NIST14	Cholic acid	0.0001	37.521
355.2629530868205_4.87133357371795	355.263	292.28	Spectral Match to Cholic acid from NIST14	none	0.00059994	26.3329
356.3519800866507_3.7383461538461527	356.352	224.301	none	none	0.0001	-63.6341
356.35213850929046_4.84109339774557	356.352	290.466	none	none	0.0001	-73.5034
357.27789601970994_4.411550985221675	357.278	264.693	Spectral Match to 3.beta.-Hydroxy-5-cholenoic acid from NIST14	Hyodeoxycholic acid	0.00119988	24.2007
357.2784138555112_5.010000161030595	357.278	300.6	Spectral Match to 3.beta.-Hydroxy-5-cholenoic acid from NIST14	Deoxycholic acid	0.0001	43.4998
357.2784642647587_4.740846153846155	357.278	284.451	Spectral Match to 3.beta.-Hydroxy-5-cholenoic acid from NIST14	Chenodeoxycholic acid	0.0001	56.82
358.2695874204141_2.6907764423076936	358.27	161.447	LeuIleLeu	none	0.00069993	25.8932
358.3674927461803_3.659565945512819	358.367	219.574	none	none	0.0001	-73.2836
359.2929025956458_5.417774879227055	359.293	325.066	Lithocholic acid	Lithocholic acid	0.0001	38.9278
360.2976395087234_5.417922463768119	360.298	325.075	none	none	0.0001	38.1585
362.3047447602281_4.375596440129451	362.305	262.536	none	none	0.0001	-81.7022
364.3205226806662_3.403443946932007	364.321	204.207	none	none	0.0001	-79.592
365.1049857078335_0.32836690938511337	365.105	19.702	sucrose	none	0.00029997	28.0254
366.5300724542293_2.344946743295019	366.53	140.697	none	none	0.00209979	-22.2225
371.20056469861464_2.829894035087719	371.201	169.794	none	none	0.00119988	-21.9257
371.25774163309666_3.4422024038461547	371.258	206.532	none	none	0.0001	-49.7643
371.2578652117252_4.872693669871796	371.258	292.362	none	none	0.0001	-53.0394
371.2579277598812_3.76474375	371.258	225.885	none	none	0.0001	-36.7077
371.25804805646203_3.698327243589743	371.258	221.9	none	none	0.0001	-64.1836
371.2581071164642_4.645809775641028	371.258	278.749	none	none	0.00049995	27.0582
373.27309372825846_3.3134839080459755	373.273	198.809	Spectral Match to Cholic acid from NIST14	none	0.00059994	-26.124
373.2733183096217_3.40329158653846	373.273	204.197	Spectral Match to Cholic acid from NIST14	none	0.0001	-34.6635
373.2734697428215_5.043279790660225	373.273	302.597	Spectral Match to Cholic acid from NIST14	none	0.00029997	-29.2563
373.27348615624044_3.8406199677938813	373.273	230.437	Spectral Match to Cholic acid from NIST14	a-Muricholic acid	0.0001	-45.7418
373.27348764725264_4.338406810897439	373.273	260.304	Spectral Match to Cholic acid from NIST14	Cholic acid	0.0001	39.2135
373.27350038542585_4.124289342948718	373.274	247.457	Spectral Match to Cholic acid from NIST14	Cholic acid	0.00049995	25.8493
374.2769436984084_4.119670512820513	374.277	247.18	none	none	0.0001	31.9599
375.28469037050917_4.972101504629632	375.285	298.326	Spectral Match to Ursodeoxycholic acid from NIST14	none	0.0009999	-25.5635
375.28744349285836_4.033898780487805	375.287	242.034	Spectral Match to Ursodeoxycholic acid from NIST14	none	0.00019998	18.3868
375.28808768087396_4.528944230769232	375.288	271.737	Spectral Match to Ursodeoxycholic acid from NIST14	Ursodeoxycholic acid	0.00209979	23.4534
375.2881148445714_4.7519132211538455	375.288	285.115	Spectral Match to Ursodeoxycholic acid from NIST14	Chenodeoxycholic acid	0.0001	52.292
375.2884788491843_5.009893639291467	375.288	300.594	Spectral Match to Ursodeoxycholic acid from NIST14	Deoxycholic acid	0.0001	40.2246
376.2922857782247_4.751931971153846	376.292	285.116	none	none	0.0001	55.3473
376.2924215086579_5.00944734299517	376.292	300.567	none	none	0.0001	37.2133
377.22858982077094_2.6595244391025625	377.229	159.571	none	none	0.00019998	-28.8606
381.13200304889733_4.636703233830844	381.132	278.202	none	none	0.0001	38.9937
381.22810993567833_3.157893349358976	381.228	189.474	none	none	0.0001	-40.6203
381.2283215179716_2.6935903044871803	381.228	161.615	none	none	0.0001	-34.7514
382.2309929890207_2.7270253205128188	382.231	163.622	none	none	0.00079992	-26.8164
385.1996033348209_3.700404928315412	385.2	222.024	none	none	0.0001	86.428
385.2124548722461_3.0494366412213734	385.212	182.966	none	none	0.0001	66.5135
385.21269461667373_2.920251865671641	385.213	175.215	none	none	0.0001	70.6459
387.2526580377175_4.532190945512823	387.253	271.931	none	none	0.00029997	-29.1464
387.2527576594614_3.911695112179487	387.253	234.702	none	none	0.00179982	-24.6843
387.29117961691315_4.656423317307692	387.291	279.385	none	none	0.0001	-38.5541
389.2683734424806_3.1032896940418673	389.268	186.197	none	none	0.00059994	-27.1681
389.26839450458306_4.872354086538462	389.268	292.341	none	none	0.0001	-44.8406
389.2684554858157_3.4488627403846155	389.268	206.932	none	none	0.0001	-35.7406
389.2685043324715_3.728450801282049	389.269	223.707	none	none	0.0001	-45.544
391.28352570147405_3.3972092147435884	391.284	203.833	Spectral Match to 12-Ketodeoxycholic acid from NIST14	none	0.0001	-43.6097
391.2840865306042_4.331681730769233	391.284	259.901	Spectral Match to 12-Ketodeoxycholic acid from NIST14	Cholic acid	0.0001	36.4
391.28410117004233_3.8488245192307704	391.284	230.929	Spectral Match to 12-Ketodeoxycholic acid from NIST14	a-Muricholic acid	0.0001	-37.1254
391.2841105382007_4.130280368589744	391.284	247.817	Spectral Match to 12-Ketodeoxycholic acid from NIST14	Cholic acid	0.0001	48.7092
391.2841486470791_4.648378125	391.284	278.903	Spectral Match to 12-Ketodeoxycholic acid from NIST14	none	0.00019998	-28.6848
392.2870021088989_4.330809615384618	392.287	259.849	none	none	0.00019998	32.2896
392.2875059858757_3.8526408653846165	392.288	231.158	none	none	0.0001	-35.5647
395.14869862961405_4.933524181117535	395.149	296.011	none	none	0.0001	32.5094
395.2927648203227_3.8350661319073103	395.293	230.104	none	none	0.0001	33.3447
396.2193030191714_5.469348389694046	396.219	328.161	none	none	0.0001	-41.5435
397.31018026583035_4.731047996794872	397.31	283.863	none	none	0.0001	31.0147
399.2281611628617_4.030917911877395	399.228	241.855	none	none	0.00019998	32.9271
401.34143085327963_5.811772051282053	401.341	348.706	none	none	0.00219978	23.5193
402.2304160542917_4.711364022435897	402.23	282.682	none	none	0.0001	45.3242
402.6982094806176_1.6391226315789458	402.698	98.3474	none	none	0.0001	-37.8727
405.2630842216883_4.077684935897432	405.263	244.661	none	none	0.0001	-34.4877
405.2635228736491_3.881844391025641	405.264	232.911	none	none	0.0001	-41.0599
405.26353112658285_4.251211298076922	405.264	255.073	none	none	0.0001	-43.3459
405.3008533033694_5.293038190954774	405.301	317.582	none	none	0.0001	-62.0954
406.2961610887035_4.870382689210952	406.296	292.223	none	none	0.0001	-44.0713
407.2793374354494_3.6606099358974373	407.279	219.637	none	none	0.0001	-58.6664
407.27934740807694_4.398676362179487	407.279	263.921	none	none	0.0001	-33.6524
407.279386769048_4.624929024390242	407.279	277.496	none	none	0.00129987	24.8601
407.2795146023612_3.45342780448718	407.28	207.206	none	none	0.0001	-52.4459
407.27962177019765_3.4003263621794866	407.28	204.02	none	none	0.0001	-43.8514
408.31122381638045_5.042060305958131	408.311	302.524	none	none	0.0001	-35.0152
408.3136466186243_3.802695087719299	408.314	228.162	none	none	0.0001	-70.8217
408.72900134588986_3.0216030081300804	408.729	181.296	none	none	0.00019998	29.8717
410.2581271680169_4.8047434782608685	410.258	288.285	none	none	0.00019998	-29.2783
410.32615876103534_5.00864371980676	410.326	300.519	none	none	0.0001	39.1476
411.36289219788716_5.375991706924317	411.363	322.56	none	none	0.0001	-51.6986
413.26441903480395_4.8034078525641	413.264	288.204	none	none	0.00039996	-28.9486
415.21231544231176_4.892215539452496	415.212	293.533	NCGC00347704-02_C24H32O7_2H-Oxireno[1,10a]phenanthro[3,2-b]furan-10(11bH)-one, 5,7-bis(acetyloxy)-3,3a,4,5,6,7,7a,7b,8,8a-decahydro-4,4,7a,11-tetramethyl-, (1aS,3aR,5S,7S,7aR,7bS,8aR,11bR)-	none	0.00019998	-31.7181
415.3219805414487_4.946763285024156	415.322	296.806	none	none	0.00049995	27.0143
416.2146013505707_4.891637922705315	416.215	293.498	none	none	0.00019998	-32.5094
416.32153571270885_4.7557729166666665	416.322	285.346	none	none	0.0001	39.4993
417.33645319091937_3.911787359098231	417.336	234.707	none	none	0.00119988	24.3986
419.2415645759718_5.351714200680268	419.242	321.103	none	none	0.00149985	-25.1239
422.32656538630357_5.2950799823633155	422.327	317.705	none	none	0.0001	-62.9527
423.2744277895506_3.305909455128204	423.274	198.355	none	none	0.0001	-57.7652
423.27461104807855_4.296987259615384	423.275	257.819	none	none	0.0001	-74.1408
425.2907219595734_3.8443843185550097	425.291	230.663	none	none	0.00039996	28.2891
426.1942293968819_3.5914452504317786	426.194	215.487	none	none	0.00019998	29.2343
426.32142817710695_4.3432639423076935	426.321	260.596	Spectral Match to Cholic acid from NIST14	none	0.0001	40.8621
426.3215225633898_4.134641666666666	426.322	248.078	Spectral Match to Cholic acid from NIST14	none	0.0001	47.5882
426.3217333552904_3.8439929738562086	426.322	230.64	Spectral Match to Cholic acid from NIST14	none	0.0001	-34.9383
426.32180482001854_3.920019791666668	426.322	235.201	Spectral Match to Cholic acid from NIST14	none	0.0001	-36.5978
427.28248021159754_5.282133744855971	427.282	316.928	none	none	0.0001	-49.8742
427.35825709196763_5.466747423510468	427.358	328.005	none	none	0.00219978	-23.4973
427.35862242602803_5.089847630718956	427.359	305.391	none	none	0.0001	-48.2476
428.2098764817096_3.590472673434855	428.21	215.428	none	none	0.00019998	28.9046
429.30233084891745_4.269161378205127	429.302	256.15	none	none	0.00189981	-25.058
429.37299053748086_5.386426247987117	429.373	323.186	none	none	0.0001	-48.7971
431.2740700439925_4.1355272141706925	431.274	248.132	none	none	0.00109989	25.2998
434.18762798407056_0.501183253205128	434.188	30.071	none	none	0.00029997	-28.399
437.30305094497766_4.37002634032634	437.303	262.202	none	none	0.0001	-34.4217
439.3190317620808_5.5293827083333325	439.319	331.763	none	none	0.0001	45.8847
442.3168164453751_3.432894927536232	442.317	205.974	none	none	0.0001	-63.3923
443.35210530843335_5.2965657809983915	443.352	317.794	none	none	0.00039996	-27.6077
443.35455786152795_5.078118646864688	443.355	304.687	none	none	0.0001	-32.0149
445.2341573881832_2.9005621052631576	445.234	174.034	none	none	0.00119988	-26.9703
453.2310415613327_3.682982210708119	453.231	220.979	none	none	0.0001	-62.0514
455.3123598326295_4.373842171717174	455.312	262.431	none	none	0.0001	-40.8181
455.3130056245645_4.559677993527511	455.313	273.581	none	none	0.00069993	-26.6406
455.31379155539287_4.761611390284757	455.314	285.697	none	none	0.00139986	-25.6514
455.3145722685194_5.311847140522877	455.315	318.711	none	none	0.0001	35.3229
457.32984938976307_4.45104701754386	457.33	267.063	none	none	0.0001	-32.5973
457.331346516952_5.182090982286633	457.331	310.925	none	none	0.0001	-33.9601
460.3518822373971_5.852060650887574	460.352	351.124	none	none	0.0009999	24.8601
461.36243307108174_5.0793792194092795	461.362	304.763	none	none	0.00049995	-25.5855
463.37835715732405_5.097323937908493	463.378	305.839	none	none	0.0001	-47.5002
464.2825194019401_3.911678431372549	464.283	234.701	none	Taurodeoxycholic acid	0.00019998	30.2674
464.2829014176653_3.757069696969693	464.283	225.424	none	Taurodeoxycholic acid	0.0001	58.1169
468.3321031842305_4.344161764705882	468.332	260.65	none	none	0.0001	30.9048
471.24158361111586_3.7005466666666633	471.242	222.033	none	none	0.00019998	-37.7958
473.3257880690377_4.367798157051279	473.326	262.068	none	none	0.0001	-40.2906
478.2626382182168_3.2976639028475696	478.263	197.86	none	none	0.0001	42.9942
480.27691899712823_3.8259054750402575	480.277	229.554	none	none	0.0001	53.8307
480.27763965743867_3.5192286858974375	480.278	211.154	none	Taurocholic acid	0.0001	29.1244
480.2779694588013_3.2197534455128216	480.278	193.185	none	none	0.0001	30.6411
480.2783022355117_3.0232786991869927	480.278	181.397	none	Tauro-b-muricholic acid	0.00019998	31.0367
481.2806870471544_3.5541952380952355	481.281	213.252	none	none	0.0001	43.5217
482.2892661021203_3.776132183908045	482.289	226.568	none	none	0.0001	52.9954
482.29143548395945_3.907954655493486	482.291	234.477	none	Taurodeoxycholic acid	0.00019998	31.2236
482.29186826667524_3.770169765494136	482.292	226.21	none	Taurodeoxycholic acid	0.0001	51.3798
482.33284987599063_4.5081389763779525	482.333	270.488	none	none	0.0001	-28.8826
482.3617685104584_5.264901932367152	482.362	315.894	Spectral Match to 1-Hexadecyl-sn-glycero-3-phosphocholine from NIST14	none	0.00109989	-25.7174
485.2775358192113_3.092114102564103	485.278	185.527	none	none	0.00109989	25.3877
485.61175530638195_2.9820072815533987	485.612	178.92	none	none	0.00049995	23.937
487.23624965613874_3.4590783333333315	487.236	207.545	none	none	0.0001	-62.9746
487.2363037517897_3.7039798076923063	487.236	222.239	none	none	0.0001	-68.272
489.3207553778169_4.079958433734938	489.321	244.798	none	none	0.00019998	-23.6182
491.29218563371_2.7362973484848485	491.292	164.178	none	none	0.00019998	26.3329
496.27150899329246_3.333444660194174	496.272	200.007	none	none	0.0001	50.1159
498.28819929903807_3.5709825870646763	498.288	214.259	none	none	0.0001	41.3676
498.2882827904067_3.503280892255893	498.288	210.197	none	Taurocholic acid	0.00029997	29.1024
499.29206765331406_3.5715516260162614	499.292	214.293	none	none	0.0001	42.4667
504.2620111454538_3.703098948220063	504.262	222.186	none	none	0.0001	-64.7331
506.27824712770655_3.8038982286634444	506.278	228.234	none	none	0.0001	-72.5143
506.3861745092609_5.099790319865318	506.386	305.987	none	none	0.00029997	-27.355
507.2743964495168_3.1780378957169453	507.274	190.682	none	none	0.0001	61.6778
512.2679169230123_3.4008939244663363	512.268	204.054	none	none	0.0001	37.3012
514.283041603338_3.329000881410257	514.283	199.74	none	none	0.0001	52.5778
516.2993166105235_3.2176928685897432	516.299	193.062	Spectral Match to Taurocholic acid from NIST14	none	0.0001	37.9167
516.3001459980394_3.6088556634304196	516.3	216.531	Spectral Match to Taurocholic acid from NIST14	none	0.0001	56.5563
517.329705083808_4.033945900178255	517.33	242.037	none	none	0.00019998	28.6628
520.3096223256287_3.846444300518133	520.31	230.787	none	none	0.0001	58.5126
524.3668916656478_5.251611846405228	524.367	315.097	Spectral Match to 1-Stearoyl-2-hydroxy-sn-glycero-3-phosphocholine from NIST14	none	0.00029997	27.278
530.8120859226431_2.545616137566138	530.812	152.737	none	none	0.00139986	24.1128
532.2959296480723_2.9316911057692296	532.296	175.901	none	none	0.0001	40.928
533.3259459036063_3.5886539316239316	533.326	215.319	none	none	0.0001	57.8751
533.3264099515828_3.2356414653784213	533.326	194.138	none	none	0.0001	44.9065
534.3228419939978_4.006467554240631	534.323	240.388	none	none	0.00149985	-24.0249
537.3215255618717_3.7676348484848474	537.322	226.058	none	none	0.0001	69.2391
537.3530683500453_3.7072303738317762	537.353	222.434	none	none	0.0001	-47.6651
544.3393773585639_5.089377777777777	544.339	305.363	none	none	0.0001	36.9715
556.3296873994825_4.137045934959348	556.33	248.223	none	none	0.0001	46.0056
556.3299614234_3.8465640522875812	556.33	230.794	none	none	0.0001	54.7319
568.3389544383548_5.086772875816994	568.339	305.206	none	none	0.0001	44.7746
573.3569490925566_3.849134816753929	573.357	230.948	none	none	0.0001	61.1063
574.7827089330926_2.7101508928571425	574.783	162.609	none	none	0.00019998	-25.7614
591.3164904493685_3.7661672275640985	591.316	225.97	Spectral Match to Urobilin from NIST14	none	0.0001	42.7304
592.2229733852358_2.7905552721088442	592.223	167.433	none	none	0.0001	-32.5973
593.3307590052871_5.406000970873785	593.331	324.36	Urobilinogen	none	0.0001	39.1696
593.3314002902044_3.3424144230769226	593.331	200.545	Urobilinogen	none	0.0001	42.1589
593.3324315308001_3.964090177133659	593.332	237.845	Urobilinogen	none	0.0001	41.4556
594.2382090514969_2.8711074666666683	594.238	172.266	none	none	0.0001	-35.4988
594.2382735618896_2.92293918322296	594.238	175.376	none	none	0.00059994	-27.6077
594.3356993156602_3.341933653846153	594.336	200.516	none	none	0.0001	46.5111
594.7915529011888_3.339731250000001	594.792	200.384	none	none	0.00019998	30.3773
595.3465607010598_4.541919887278583	595.347	272.515	none	none	0.0001	38.9278
595.3465751098092_3.479128275290217	595.347	208.748	none	none	0.00029997	27.6297
595.3471274182592_3.360335256410257	595.347	201.62	none	none	0.0001	55.8529
596.349995589046_4.539469230769232	596.35	272.368	none	none	0.0001	42.3128
597.2853173425354_3.943786046511628	597.285	236.627	none	none	0.00019998	30.8389
597.3581675227676_4.561633159722223	597.358	273.698	none	none	0.0001	44.9505
597.3615302724139_4.565027609427609	597.362	273.902	none	none	0.0001	51.5117
601.5399030754095_5.462696376811595	601.54	327.762	none	none	0.0001	-38.5761
605.395078700579_4.801906578947369	605.395	288.114	none	none	0.0001	-31.3005
605.8979525292008_4.802496396396395	605.898	288.15	none	none	0.00019998	-31.1246
609.3263834148628_3.9399719551282075	609.326	236.398	none	none	0.0001	51.5447
613.437582598647_4.325643582887702	613.438	259.539	none	none	0.0001	38.8508
613.9397417448457_4.326531602914392	613.94	259.592	none	none	0.0001	35.0262
615.3142214272136_4.559475044563279	615.314	273.569	none	none	0.00159984	24.4645
617.3271343693793_4.53945918367347	617.327	272.368	none	none	0.0001	43.203
626.3054407577932_3.0763709677419357	626.305	184.582	none	none	0.00139986	25.5635
626.639542152825_3.0725893004115212	626.64	184.355	none	none	0.00029997	27.4758
632.4109884995646_4.342664248704664	632.411	260.56	none	none	0.00069993	27.322
632.9126052533447_4.342284385964913	632.913	260.537	none	none	0.00039996	27.344
640.3970982733106_4.342284600389864	640.397	260.537	none	none	0.00109989	26.4208
655.4591252110298_5.464727154471545	655.459	327.884	none	none	0.0001	-47.9508
659.3340861229725_2.8693469498910664	659.334	172.161	none	none	0.00089991	23.915
679.3332376546931_3.78984105392157	679.333	227.39	none	none	0.00129987	24.3216
700.3310822462747_3.230429629629628	700.331	193.826	none	none	0.0001	29.2783
738.699794094093_2.63047620967742	738.7	157.829	none	none	0.0001	27.7176
745.8467124485969_2.347003431372549	745.847	140.82	none	none	0.0001	30.3553
749.5701213406284_4.7263289940828415	749.57	283.58	Ursodiol	none	0.0001	62.1614
765.5651009717012_4.748920639534885	765.565	284.935	none	none	0.0001	53.7098
774.4434187444245_3.568006451612903	774.443	214.08	none	none	0.00139986	15.8261
781.5603181956157_4.80355865384615	781.56	288.214	none	none	0.00189981	-23.7171
782.5629717251112_4.8029216586151335	782.563	288.175	none	none	0.00219978	-23.5193
785.5902260763991_4.755478546099291	785.59	285.329	Spectral Match to Deoxycholic acid from NIST14	Chenodeoxycholic acid	0.0001	51.1051
785.5917246353223_5.009369484702093	785.592	300.562	Spectral Match to Deoxycholic acid from NIST14	Deoxycholic acid	0.0001	39.1915
796.5704312327392_4.850097690763055	796.57	291.006	none	none	0.0001	-35.8944
799.5697089201843_4.336837910189986	799.57	260.21	none	none	0.00019998	30.1135
799.5702937101715_3.830442234848484	799.57	229.827	none	none	0.0001	-48.4454
799.5706450292317_3.9130824652777783	799.571	234.785	none	none	0.0001	-37.2792
799.5742494179483_4.824987475345165	799.574	289.499	none	none	0.0001	30.0696
801.5862757046036_4.395959465020578	801.586	263.758	none	none	0.0001	45.5
801.5870838494122_4.526898859649124	801.587	271.614	none	none	0.00069993	26.9703
803.5424970125862_4.804037339743588	803.542	288.242	none	none	0.00039996	-28.399
804.5459695581204_4.804512499999997	804.546	288.271	none	none	0.00059994	-27.4539
807.5746549644313_5.010824637681159	807.575	300.649	none	none	0.0001	34.5976
813.5504828737157_3.926387074829931	813.55	235.583	none	none	0.0001	-47.786
813.9212865190615_3.572253875968992	813.921	214.335	none	none	0.00039996	21.4312
814.4235950587513_3.5865176470588223	814.424	215.191	none	none	0.00049995	20.431
817.5817207148909_3.8418794166666657	817.582	230.513	Spectral Match to Cholic acid from NIST14	a-Muricholic acid	0.0001	-35.312
817.5817957480525_4.338310569105691	817.582	260.299	Spectral Match to Cholic acid from NIST14	Cholic acid	0.0001	43.5877
817.5818611613716_4.130555448717949	817.582	247.833	Spectral Match to Cholic acid from NIST14	Cholic acid	0.0001	50.3577
834.608632131149_4.34593815359477	834.609	260.756	none	none	0.0001	42.7964
836.5546160974808_4.1295419270833325	836.555	247.773	none	none	0.00119988	25.2118
837.0564627190565_4.136808676975945	837.056	248.209	none	none	0.0001	31.85
839.5627730216263_4.139182999999999	839.563	248.351	Spectral Match to Cholic acid from NIST14	none	0.0001	38.62
839.5631908503851_4.342409106529213	839.563	260.545	Spectral Match to Cholic acid from NIST14	none	0.0001	40.2466
849.5707046914109_3.4409779761904757	849.571	206.459	none	none	0.0001	-61.1502
897.5382891409157_3.837953479853478	897.538	230.277	none	none	0.0001	-58.1389
908.5892226025537_4.029526068376069	908.589	241.772	none	none	0.0001	33.2018
914.5614187704127_3.8302724279835356	914.561	229.816	none	none	0.0001	-54.4901
938.9539137032762_3.0692610275689236	938.954	184.156	none	none	0.00079992	25.1569
939.4552373245871_3.068933333333333	939.455	184.136	none	none	0.00089991	25.8273
977.4951502732483_3.7897022486772487	977.495	227.382	none	none	0.0001	-64.9969
994.5225300470545_3.800549116161616	994.523	228.033	none	none	0.0001	-65.0848
995.5230016979518_3.8001144179894197	995.523	228.007	none	none	0.0001	-68.261
